# Supplementary material for: Identification of novel variants in carbamoyl phosphate synthetase 1 gene and comparative pathogenicity assessments of CPS1 missense variants following ACMG/AMP-ClinGen recommendation for computational tools
Source: Mol Genet Metab Rep. 2025 Mar 22;43:101208. doi: 10.1016/j.ymgmr.2025.101208 (PMC11982034; doi:10.1016/j.ymgmr.2025.101208)
Supplement: Supplementary Table S1 — in the Supplementary Material for 130 Genes list of Inherited Metabolic Diseases. [file mmc1.xlsx]

## Sheet: Sheet1
ABCD1	ABCD4	ACAD8	ACADM	ACADS	ACADSB	ACADVL	ACAT1	ACSF3
AGL	AHCY	ALDH6A1	ALDH7A1	ALDOB	ARG1	ARSA	ARSB	ASL
ASS1	ATP7A	ATP7B	AUH	BCKDHA	BCKDHB	BTD	CBS	CD320
CPS1	CPT1A	CPT2	CYP11B1	DBT	DDC	DLD	DNAJC12	ETFA
ETFB	ETFDH	ETHE1	F9	FAH	FGFR3	G6PC	G6PD	GAA
GALC	GALE	GALK1	GALNS	GALT	GAMT	GATM	GBA	GCDH
GCH1	GJB2	GJB3	GLA	GLB1	GLDC	GNMT	GNPTAB	GUSB
HADH	HADHA	HADHB	HCFC1	HEXA	HLCS	HMGCL	HPD	HSD17B10
IDS	IDUA	IVD	L2HGDH	LMBRD1	MAT1A	MCCC1	MCCC2	MCEE
MLYCD	MMAA	MMAB	MMACHC	MMADHC	MTHFR	MTR	MT-RNR1	MTRR
MUT	NADK2	NAGLU	NAGS	NPC1	NPC2	OAT	OTC	PAH
PC	PCBD1	PCCA	PCCB	PHGDH	PHKA2	PNPO	PRODH	PSAP
PSAT1	PSPH	PTS	PYGL	QDPR	UGT1A1	SGSH	SLC22A5	SLC25A13
SLC25A15	SLC25A20	SLC26A4	SLC2A1	SLC37A4	SLC6A8	SMPD1	SPR	SUCLA2
SUCLG1	TAT	TAZ	TH
