# Supplementary material for: Identification of novel variants in carbamoyl phosphate synthetase 1 gene and comparative pathogenicity assessments of CPS1 missense variants following ACMG/AMP-ClinGen recommendation for computational tools
Source: Mol Genet Metab Rep. 2025 Mar 22;43:101208. doi: 10.1016/j.ymgmr.2025.101208 (PMC11982034; doi:10.1016/j.ymgmr.2025.101208)
Supplement: Supplementary Table S2 — in the Supplementary Material for comparation assessment of CPS1 missense variants in ClinVar database. [file mmc2.xlsx]

## Sheet: Sheet1
GRCh37Chromosome	GRCh37Location	Nucleotidechange	Proteinchange	Clinicalsignificance	Criteria	REVELscore	Clinicalsignificance(Reclassification)	Criteria(Reclassification)	Refference(PMID)
2	211421462	c.5C>T	p.Thr2Met	VUS	PM2_Supporting	0.416	VUS​	PM2_Supporting	N.A.
2	211421465	c.8G>T	p.Arg3Met	VUS	PM2_Supporting	0.635	VUS​	PM2_Supporting	N.A.
2	211421472	c.15G>C	p.Leu5Phe	VUS	PM2_Supporting	0.505	VUS​	PM2_Supporting	N.A.
2	211421506	c.49G>A	p.Gly17Ser	VUS	PM2_Supporting,BP4	0.308	VUS​	PM2_Supporting	N.A.
2	211421527	c.70A>G	p.Thr24Ala	VUS	PM2_Supporting,BP4	0.339	VUS​	PM2_Supporting	N.A.
2	211421531	c.74C>T	p.Ala25Val	VUS	PM2_Supporting,BP4	0.323	VUS​	PM2_Supporting	N.A.
2	211421561	c.104G>A	p.Gly35Asp	VUS	PM2_Supporting	0.519	VUS​	PM2_Supporting	N.A.
2	211421569	c.112C>T	p.Leu38Phe	VUS	PM2_Supporting	0.437	VUS​	PM2_Supporting	N.A.
2	211421578	c.121G>T	p.Val41Phe	VUS	PM1,PM2_Supporting	0.51	VUS​	PM1,PM2_Supporting	N.A.
2	211438049	c.154G>A	p.Asp52Asn	VUS	PM1,PM2_Supporting,PP3	0.7	VUS​	PM1,PM2_Supporting,PP3	N.A.
2	211438050	c.155A>G	p.Asp52Gly	VUS	PM1,PM2_Supporting,PP3	0.932	VUS​	PM2_Supporting,PP3_Strong	N.A.
2	211438053	c.158G>C	p.Gly53Ala	VUS	PM1,PM2_Supporting,PP3	0.958	VUS​	PM2_Supporting,PP3_Strong	N.A.
2	211438062	c.167T>G	p.Met56Arg	VUS	PM1,PM2_Supporting,PP3	0.911	VUS​	PM1,PM2_Supporting,PP3_Moderate	N.A.
2	211438089	c.194C>T	p.Ser65Phe	VUS	PM1,PM2_Supporting,PP4	0.659	VUS​	PM1,PM2_Supporting,PP3,PP4	21120950
2	211438116	c.221A>G	p.Asn74Ser	VUS	PM1,PM2_Supporting	0.599	VUS​	PM1,PM2_Supporting	N.A.
2	211441087	c.254C>A	p.Thr85Asn	VUS	PM1,PM2_Supporting,PP3	0.816	VUS​	PM1,PM2_Supporting,PP3_Moderate	N.A.
2	211441092	c.259C>T	p.Pro87Ser	LP	PM1,PM2_Supporting,PM3_Supporting,PP3,PP4	0.898	LP	PM1,PM2_Supporting,PM3_Supporting,PP3_Moderate,PP4	21120950,34014557
2	211441114	c.281T>G	p.Leu94Arg	VUS	PM1,PM2_Supporting,PP3	0.98	VUS​	PM2_Supporting,PP3_Strong	N.A.
2	211441116	c.283A>T	p.Thr95Ser	VUS	PM1,PM2_Supporting,PP3	0.754	VUS​	PM1,PM2_Supporting,PP3	N.A.
2	211441119	c.286A>G	p.Met96Val	VUS	PM1,PM2_Supporting	0.41	VUS​	PM1,PM2_Supporting	N.A.
2	211441128	c.295C>A	p.Pro99Thr	VUS	PM1,PM2_Supporting,PP3	0.965	VUS​	PM2_Supporting,PP3_Strong	N.A.
2	211441134	c.301A>G	p.Ile101Val	VUS	PM1,PM2_Supporting,BP4	0.306	VUS​	PM1,PM2_Supporting	N.A.
2	211441135	c.302T>C	p.Ile101Thr	VUS	PM1,PM2_Supporting,PP3	0.767	VUS​	PM1,PM2_Supporting,PP3_Moderate	N.A.
2	211441136	c.303T>G	p.Ile101Met	VUS	PM1,PM2_Supporting	0.607	VUS​	PM1,PM2_Supporting	N.A.
2	211441150	c.317C>T	p.Ala106Val	VUS	PM1,PM2_Supporting,BP4	0.337	VUS​	PM1,PM2_Supporting	N.A.
2	211441152	c.319C>T	p.Pro107Ser	VUS	PM1,PM2_Supporting,PP3	0.724	VUS​	PM1,PM2_Supporting,PP3	N.A.
2	211441180	c.347G>A	p.Gly116Glu	VUS	PM1,PM2_Supporting,PP3	0.918	VUS​	PM1,PM2_Supporting,PP3_Moderate	N.A.
2	211441182	c.349C>T	p.Leu117Phe	VUS	PM1,PM2_Supporting,PP3	0.916	VUS​	PM1,PM2_Supporting,PP3_Moderate	N.A.
2	211442170	c.407A>G	p.Tyr136Cys	VUS	PM1,PM2_Supporting,PP3	0.896	VUS​	PM1,PM2_Supporting,PP3_Moderate	N.A.
2	211442173	c.410G>T	p.Ser137Ile	VUS	PM1,PM2_Supporting,PP3	0.823	VUS​	PM1,PM2_Supporting,PP3_Moderate	N.A.
2	211442174	c.411T>A	p.Ser137Arg	VUS	PM1,PM2_Supporting,PP3	0.797	VUS​	PM1,PM2_Supporting,PP3_Moderate	N.A.
2	211442175	c.412A>C	p.Lys138Gln	VUS	PM1,PM2_Supporting,BP4	0.205	VUS​	PM1,PM2_Supporting,BP4	N.A.
2	211442185	c.422A>G	p.Asn141Ser	VUS	PM1,PM2_Supporting,BP4	0.291	VUS​	PM1,PM2_Supporting	N.A.
2	211442199	c.436A>G	p.Thr146Ala	VUS	PM1,PM2_Supporting,BP4	0.291	VUS​	PM1,PM2_Supporting	N.A.
2	211442205	c.442A>G	p.Ser148Gly	VUS	PM1,PM2_Supporting,PP3	0.812	VUS​	PM1,PM2_Supporting,PP3_Moderate	N.A.
2	211442205	c.442A>T	p.Ser148Cys	VUS	PM1,PM2_Supporting,PP3	0.905	VUS​	PM1,PM2_Supporting,PP3_Moderate	N.A.
2	211442212	c.449G>A	p.Gly150Glu	VUS	PM1,BS1,BS2	0.625	VUS​	PM1,BS1,BS2	N.A.
2	211444470	c.504G>T	p.Met168Ile	VUS	PM1,PM2_Supporting,PP3	0.818	VUS​	PM1,PM2_Supporting,PP3_Moderate	N.A.
2	211444486	c.520C>T	p.Arg174Trp	LP	PM1,PM2_Supporting,PM3,PP3,PP4	0.957	LP	PM2_Supporting,PM3,PP3_Strong,PP4	26440671
2	211444487	c.521G>A	p.Arg174Gln	VUS	PM1,PM2_Supporting,PP3	0.945	VUS​	PM1_Supporting,PM2_Supporting,PP3_Strong	N.A.
2	211447361	c.549T>G	p.Ile183Met	VUS	PM1,PM2_Supporting,PP3	0.802	VUS​	PM1,PM2_Supporting,PP3_Moderate	N.A.
2	211447375	c.563A>G	p.Gln188Arg	VUS	PM1,PM2_Supporting	0.491	VUS​	PM1,PM2_Supporting	N.A.
2	211447380	c.568G>A	p.Val190Met	VUS	PM1,PM2_Supporting	0.58	VUS​	PM1,PM2_Supporting	N.A.
2	211447398	c.586A>G	p.Asn196Asp	VUS	PM1,PM2_Supporting,PP3	0.757	VUS​	PM1,PM2_Supporting,PP3	N.A.
2	211447405	c.593A>C	p.Gln198Pro	VUS	PM1,PM2_Supporting	0.674	VUS​	PM1,PM2_Supporting,PP3	N.A.
2	211447428	c.616A>T	p.Thr206Ser	VUS	PM1,PM2_Supporting	0.612	VUS​	PM1,PM2_Supporting	N.A.
2	211452797	c.637G>A	p.Gly213Ser	VUS	PM1,PM2_Supporting	0.479	VUS​	PM1,PM2_Supporting	N.A.
2	211452815	c.655A>G	p.Lys219Glu	VUS	PM2_Supporting,PP3	0.756	VUS​	PM2_Supporting,PP3	N.A.
2	211452834	c.674G>C	p.Cys225Ser	VUS	PM2_Supporting,PP3	0.893	VUS​	PM2_Supporting,PP3_Moderate	N.A.
2	211452837	c.677G>T	p.Gly226Val	VUS	PM2_Supporting,PP3	0.965	VUS​	PM2_Supporting,PP3_Strong	N.A.
2	211452857	c.697C>T	p.Arg233Cys	VUS	PM2_Supporting,PM3,PP3,PP4	0.846	LP	PM2_Supporting,PM3,PP3_Moderate,PP4	27150549,21120950
2	211454831	c.713G>A	p.Arg238Gln	VUS	PM2_Supporting	0.592	VUS​	PM2_Supporting	N.A.
2	211454855	c.737C>T	p.Pro246Leu	VUS	PM2_Supporting,PP3	0.913	VUS​	PM2_Supporting,PP3_Moderate	N.A.
2	211454872	c.754A>G	p.Thr252Ala	VUS	PM2_Supporting,BP4	0.236	VUS​	PM2_Supporting,BP4	N.A.
2	211454891	c.773G>C	p.Gly258Ala	VUS	PM2_Supporting,PP3	0.912	VUS​	PM2_Supporting,PP3_Moderate	N.A.
2	211454911	c.793C>A	p.Pro265Thr	LP	PM2_Supporting,PM3,PM5,PP3,PP4	0.911	LP	PM2_Supporting,PM3,PM5,PP3_Moderate,PP4	36466970
2	211454935	c.817C>G	p.Pro273Ala	VUS	PM2_Supporting,BP4	0.22	VUS​	PM2_Supporting,BP4	N.A.
2	211454946	c.828G>T	p.Gln276His	VUS	PM2_Supporting,BP4	0.257	VUS​	PM2_Supporting,BP4	N.A.
2	211455539	c.856C>T	p.Arg286Cys	VUS	PM2_Supporting	0.671	VUS​	PM2_Supporting	N.A.
2	211455566	c.883A>G	p.Thr295Ala	VUS	PM2_Supporting	0.482	VUS​	PM2_Supporting	N.A.
2	211455574	c.891C>A	p.Asn297Lys	VUS	PM2_Supporting,PP3	0.711	VUS​	PM2_Supporting,PP3	N.A.
2	211455578	c.895A>G	p.Ile299Val	VUS	PM2_Supporting,BP4	0.372	VUS​	PM2_Supporting	N.A.
2	211455585	c.902G>A	p.Gly301Glu	VUS	PM2_Supporting,PP3	0.853	VUS​	PM2_Supporting,PP3_Moderate	N.A.
2	211455587	c.904T>A	p.Leu302Met	VUS	PM2_Supporting	0.536	VUS​	PM2_Supporting	N.A.
2	211455620	c.937A>G	p.Met313Val	VUS	PM2_Supporting	0.651	VUS​	PM2_Supporting	N.A.
2	211455628	c.945C>G	p.Asn315Lys	VUS	PM2_Supporting,PP3	0.745	VUS​	PM2_Supporting,PP3	N.A.
2	211456579	c.972T>G	p.Asn324Ly	VUS	PM2_Supporting	0.68	VUS​	PM2_Supporting,PP3	N.A.
2	211456601	c.994A>T	p.Ile332Phe	VUS	PM2_Supporting,PP3	0.951	VUS​	PM2_Supporting,PP3_Strong	N.A.
2	211456607	c.1000G>A	p.Ala334Thr	VUS	PM2_Supporting	0.428	VUS​	PM2_Supporting	N.A.
2	211456620	c.1013G>A	p.Gly338Asp	VUS	PM2_Supporting,PP3	0.897	VUS​	PM2_Supporting,PP3_Moderate	N.A.
2	211456623	c.1016A>G	p.Tyr339Cys	VUS	PM2_Supporting,PP3	0.933	VUS​	PM2_Supporting,PP3_Strong	N.A.
2	211456625	c.1018G>A	p.Ala340Thr	VUS	PM2_Supporting	0.658	VUS​	PM2_Supporting,PP3	N.A.
2	211456628	c.1021T>G	p.Leu341Val	VUS	PM2_Supporting,BP4	0.203	VUS​	PM2_Supporting,BP4	N.A.
2	211456638	c.1031C>G	p.Thr344Ser	VUS	PM2_Supporting,BP4	0.308	VUS​	PM2_Supporting	N.A.
2	211456670	c.1063A>G	p.Asn355Asp	VUS	PM2_Supporting,PP3	0.891	VUS​	PM2_Supporting,PP3_Moderate	N.A.
2	211456677	c.1070A>G	p.Asn357Ser	VUS	PM2_Supporting,PP3	0.911	VUS​	PM2_Supporting,PP3_Moderate	N.A.
2	211457608	c.1092T>G	p.Ile364Met	VUS	PM2_Supporting,PP3	0.739	VUS​	PM2_Supporting,PP3	N.A.
2	211457616	c.1100A>C	p.Glu367Ala	VUS	PM2_Supporting,BP4	0.4	VUS​	PM2_Supporting	N.A.
2	211457625	c.1109C>G	p.Pro370Arg	VUS	PM2_Supporting,PP3	0.86	VUS​	PM2_Supporting,PP3_Moderate	N.A.
2	211457655	c.1139T>C	p.Val380Ala	VUS	PM2_Supporting,BP4	0.309	VUS​	PM2_Supporting	N.A.
2	211457658	c.1142C>A	p.Thr381Asn	VUS	PM2_Supporting,BP4	0.242	VUS​	PM2_Supporting,BP4	N.A.
2	211457661	c.1145C>T	p.Pro382Leu	LP	PM2_Supporting,PM3_Strong,PP4	0.692	LP	PM2_Supporting,PM3_Strong,PP3,PP4	21120950,22173106,34298581,31749211
2	211457666	c.1150C>A	p.Pro384Thr	VUS	PM2_Supporting,PP3	0.884	VUS​	PM2_Supporting,PP3_Moderate	N.A.
2	211457670	c.1154T>C	p.Ile385Thr	VUS	PM2_Supporting,BP4	0.288	VUS​	PM2_Supporting,BP4	N.A.
2	211459236	c.1169T>G	p.Leu390Arg	VUS	PM2_Supporting,PP3	0.95	VUS​	PM2_Supporting,PP3_Strong	N.A.
2	211459263	c.1196A>G	p.Lys399Arg	VUS	PM2_Supporting,BP4	0.296	VUS​	PM2_Supporting	N.A.
2	211459266	c.1199A>C	p.Lys400Thr	VUS	PM2_Supporting,BP4	0.305	VUS​	PM2_Supporting	N.A.
2	211459268	c.1201G>C	p.Gly401Arg	VUS	PM2_Supporting,PM3,PP4	0.548	VUS​	PM2_Supporting,PM3,PP4	21120950,33489762,22575620
2	211459275	c.1208C>G	p.Ala403Gly	VUS	PM2_Supporting,BP4	0.352	VUS​	PM2_Supporting	N.A.
2	211459293	c.1226T>C	p.Val409Ala	VUS	PM2_Supporting,BP4	0.396	VUS​	PM2_Supporting	N.A.
2	211459322	c.1255C>T	p.Arg419Trp	VUS	PM2_Supporting,PP3	0.817	VUS​	PM2_Supporting,PP3_Moderate	N.A.
2	211460241	c.1294G>A	p.Gly432Ser	VUS	PM1,PM2_Supporting,PP3	0.901	VUS​	PM1,PM2_Supporting,PP3_Moderate	N.A.
2	211460254	c.1307G>A	p.Gly436Asp	VUS	PM1,PM2_Supporting,PP3	0.967	VUS​	PM2_Supporting,PP3_Strong	N.A.
2	211460259	c.1312G>T	p.Ala438Ser	LP	PM1,PM2_Supporting,PM5,PP3,PP4	0.828	LP	PM1,PM2_Supporting,PM5,PP3_Moderate,PP4	23649895,17310273
2	211460259	c.1312G>A	p.Ala438Thr	VUS	PM2_Supporting,PM5,PP3,PP4	0.937	LP	PM2_Supporting,PM5,PP3_Strong,PP4	21120950,23649895,17310273
2	211460262	c.1315G>A	p.Gly439Arg	VUS	PM1,PM2_Supporting,PP3	0.949	VUS​	PM2_Supporting,PP3_Strong	N.A.
2	211460275	c.1328A>C	p.Tyr443Ser	VUS	PM2_Supporting,PP3	0.959	VUS​	PM2_Supporting,PP3_Strong	N.A.
2	211460302	c.1355T>C	p.Met452Thr	VUS	PM2_Supporting,PP3	0.884	VUS​	PM2_Supporting,PP3_Moderate	N.A.
2	211464101	c.1365A>C	p.Glu455Asp	VUS	PM2_Supporting,PP3	0.893	VUS​	PM2_Supporting,PP3_Moderate	N.A.
2	211464104	c.1368T>G	p.Asn456Lys	VUS	PM2_Supporting	0.432	VUS​	PM2_Supporting	N.A.
2	211464114	c.1378G>C	p.Val460Leu	VUS	PM2_Supporting,PP3	0.808	VUS​	PM2_Supporting,PP3_Moderate	N.A.
2	211464136	c.1400C>A	p.Ala467Glu	VUS	PM2_Supporting,PP3	0.924	VUS​	PM2_Supporting,PP3_Moderate	N.A.
2	211464136	c.1400C>T	p.Ala467Val	VUS	PM2_Supporting,PP3	0.936	VUS​	PM2_Supporting,PP3_Strong	N.A.
2	211464172	c.1436C>T	p.Ala479Val	VUS	PM2_Supporting,PP3	0.909	VUS​	PM2_Supporting,PP3_Moderate	N.A.
2	211464192	c.1456C>T	p.Pro486Ser	VUS	PM2_Supporting,PP3	0.945	VUS​	PM2_Supporting,PP3_Strong	N.A.
2	211464214	c.1478C>T	p.Thr493Ile	VUS	PM2_Supporting	0.497	VUS​	PM2_Supporting	N.A.
2	211464256	c.1520G>T	p.Gly507Val	VUS	PM2_Supporting,PP3	0.809	VUS​	PM2_Supporting,PP3_Moderate	N.A.
2	211464256	c.1520G>A	p.Gly507Asp	VUS	PM2_Supporting,PP3	0.784	VUS​	PM2_Supporting,PP3_Moderate	N.A.
2	211465290	c.1561T>C	p.Phe521Leu	VUS	PM2_Supporting	0.661	VUS​	PM2_Supporting,PP3	N.A.
2	211465291	c.1562T>G	p.Phe521Cys	VUS	PM2_Supporting,PP3	0.805	VUS​	PM2_Supporting,PP3_Moderate	N.A.
2	211465300	c.1571G>T	p.Gly524Val	VUS	PM2_Supporting,PP3	0.97	VUS​	PM2_Supporting,PP3_Strong	N.A.
2	211465311	c.1582G>C	p.Glu528Gln	VUS	PM2_Supporting,BP4	0.355	VUS​	PM2_Supporting	N.A.
2	211465313	c.1584A>T	p.Glu528Asp	VUS	PM2_Supporting,BP4	0.397	VUS​	PM2_Supporting	N.A.
2	211465321	c.1592T>A	p.Val531Glu	VUS	PM2_Supporting,PP3,PP4	0.978	LP	PM2_Supporting,PP3_Strong,PP4	21120950
2	211465356	c.1627G>A	p.Ala543Thr	VUS	PM2_Supporting	0.551	VUS​	PM2_Supporting	N.A.
2	211465359	c.1630A>T	p.Thr544Ser	VUS	PM2_Supporting,PM5,PP3	0.837	VUS​	PM2_Supporting,PM5,PP3_Moderate	N.A.
2	211465367	c.1638C>A	p.Asp546Glu	VUS	PM2_Supporting,PP3	0.819	VUS​	PM2_Supporting,PP3_Moderate	N.A.
2	211465377	c.1648T>C	p.Phe550Leu	VUS	PM2_Supporting,PP3	0.957	VUS​	PM2_Supporting,PP3_Strong	N.A.
2	211465399	c.1670T>C	p.Ile557Thr	VUS	PM1,PM2_Supporting,PP3	0.952	VUS​	PM2_Supporting,PP3_Strong	N.A.
2	211465402	c.1673A>G	p.Asn558Ser	VUS	PM1,PM2_Supporting	0.636	VUS​	PM1,PM2_Supporting	N.A.
2	211465421	c.1692T>A	p.Ser564Arg	VUS	PM1,PM2_Supporting,PP3	0.905	VUS​	PM1,PM2_Supporting,PP3_Moderate	N.A.
2	211465422	c.1693T>A	p.Phe565Ile	VUS	PM1,PM2_Supporting,BP4	0.354	VUS​	PM1,PM2_Supporting	N.A.
2	211465435	c.1706C>T	p.Ser569Leu	VUS	PM1,PM2_Supporting	0.64	VUS​	PM1,PM2_Supporting	N.A.
2	211466932	c.1714G>A	p.Asp572Asn	VUS	PM1,PM2_Supporting	0.639	VUS​	PM1,PM2_Supporting	N.A.
2	211466939	c.1721T>G	p.Leu574Arg	VUS	PM1,PM2_Supporting,PP3	0.858	VUS​	PM1,PM2_Supporting,PP3_Moderate	N.A.
2	211466945	c.1727C>A	p.Ala576Glu	VUS	PM1,PM2_Supporting,PP3	0.926	VUS​	PM1,PM2_Supporting,PP3_Moderate	N.A.
2	211466948	c.1730C>T	p.Ala577Val	VUS	PM1,PM2_Supporting	0.66	VUS​	PM1,PM2_Supporting,PP3	N.A.
2	211466965	c.1747C>T	p.Pro583Ser	VUS	PM1,PM2_Supporting,PP3	0.978	VUS​	PM2_Supporting,PP3_Strong	N.A.
2	211466972	c.1754T>C	p.Met585Thr	VUS	PM1,PM2_Supporting,PP3	0.959	VUS​	PM2_Supporting,PP3_Strong	N.A.
2	211466999	c.1781G>T	p.Gly594Val	VUS	PM1,PM2_Supporting,PP3	0.965	VUS​	PM2_Supporting,PP3_Strong	N.A.
2	211469835	c.1846A>G	p.Met616Val	VUS	PM1,PM2_Supporting	0.374	VUS​	PM1,PM2_Supporting	N.A.
2	211469851	c.1862T>C	p.Leu621Pro	VUS	PM1,PM2_Supporting,PP3	0.987	VUS​	PM2_Supporting,PP3_Strong	N.A.
2	211469853	c.1864G>A	p.Val622Met	VUS	PM1,PM2_Supporting,PP3,PP4	0.915	LP	PM1,PM2_Supporting,PP3_Moderate,PP4	21120950,
2	211469884	c.1895T>G	p.Ile632Arg	VUS	PM1,PM2_Supporting,PP3	0.975	VUS​	PM2_Supporting,PP3_Strong	N.A.
2	211469894	c.1905A>T	p.Glu635Asp	VUS	PM1,PM2_Supporting,PP3	0.874	VUS​	PM1,PM2_Supporting,PP3_Moderate	N.A.
2	211469899	c.1910T>C	p.Val637Ala	VUS	PM1,PM2_Supporting,PP3	0.972	VUS​	PM2_Supporting,PP3_Strong	N.A.
2	211469902	c.1913G>A	p.Arg638Gln	LP	PM1,PM2_Supporting,PM5,PP3	0.948	LP	PM2_Supporting,PM5,PP3_Strong	N.A.
2	211469907	c.1918G>T	p.Ala640Ser	VUS	PM1,PM2_Supporting	0.482	VUS​	PM1,PM2_Supporting	N.A.
2	211469938	c.1949T>C	p.Met650Thr	VUS	PM1,PM2_Supporting,PP3	0.968	VUS​	PM2_Supporting,PP3_Strong	N.A.
2	211469959	c.1970G>A	p.Gly657Asp	VUS	PM1,PM2_Supporting,PP3	0.981	VUS​	PM2_Supporting,PP3_Strong	N.A.
2	211471455	c.1982G>A	p.Gly661Asp	VUS	PM1,PM2_Supporting,PP3	0.955	VUS​	PM2_Supporting,PP3_Strong	N.A.
2	211471475	c.2002C>T	p.Pro668Ser	VUS	PM1,PM2_Supporting,PP3	0.97	VUS​	PM2_Supporting,PP3_Strong	N.A.
2	211471484	c.2011A>G	p.Thr671Ala	VUS	PM1,PM2_Supporting,PP3	0.979	VUS​	PM2_Supporting,PP3_Strong	N.A.
2	211471495	c.2022T>A	p.Asn674Lys	LP	PM1,PM2_Supporting,PM3_Supporting,PP3,PP4	0.722	LP	PM1,PM2_Supporting,PM3_Supporting,PP3,PP4	17310273
2	211471499	c.2026G>A	p.Glu676Lys	VUS	PM1,PM2_Supporting,PP3	0.949	VUS​	PM2_Supporting,PP3_Strong	N.A.
2	211471506	c.2033A>G	p.Gln678Arg	VUS	PM1,PM2_Supporting	0.689	VUS​	PM1,PM2_Supporting,PP3	N.A.
2	211471517	c.2044C>T	p.Arg682Cys	VUS	PM1,PM2_Supporting	0.476	VUS​	PM1,PM2_Supporting	N.A.
2	211471518	c.2045G>A	p.Arg682His	VUS	PM1,PM2_Supporting,BP4	0.246	VUS​	PM1,PM2_Supporting,BP4	N.A.
2	211471521	c.2048C>G	p.Thr683Ser	VUS	PM1,PM2_Supporting,BP4	0.249	VUS​	PM1,PM2_Supporting,BP4	N.A.
2	211471539	c.2066G>A	p.Arg689His	VUS	PM1,PM2_Supporting,PP3	0.976	VUS​	PM2_Supporting,PP3_Strong	N.A.
2	211471556	c.2083G>A	p.Gly695Ser	VUS	PM1,PM2_Supporting,PP3	0.958	VUS​	PM2_Supporting,PP3_Strong	N.A.
2	211471589	c.2116A>G	p.Thr706Ala	VUS	PM1,PM2_Supporting,BP4	0.398	VUS​	PM1,PM2_Supporting	N.A.
2	211471604	c.2131T>C	p.Cys711Arg	VUS	PM1,PM2_Supporting,PP3	0.833	VUS​	PM1,PM2_Supporting,PP3_Moderate	N.A.
2	211471607	c.2134A>G	p.Ile712Val	VUS	PM1,PM2_Supporting,BP4	0.371	VUS​	PM1,PM2_Supporting	N.A.
2	211471621	c.2148T>A	p.Asn716Lys	LP	PM1,PM2_Supporting,PM3,PP3,PP4	0.872	LP	PM1,PM2_Supporting,PM3,PP3_Moderate,PP4	9686343
2	211471626	c.2153G>A	p.Arg718Lys	VUS	PM1,PM2_Supporting,PP3,PP4	0.955	LP	PM2_Supporting,PP3_Strong,PP4	21120950
2	211471635	c.2162G>A	p.Arg721Gln	LP	PM1,PM2_Supporting,PM3_Supporting,PP3,PP4	0.947	LP	PM2_Supporting,PM3_Supporting,PP3_Strong,PP4	21120950,22575620,32934962
2	211471659	c.2186C>T	p.Ala729Val	VUS	PM1,PM2_Supporting,PP3	0.9	VUS​	PM1,PM2_Supporting,PP3_Moderate	N.A.
2	211471665	c.2192G>A	p.Gly731Asp	VUS	PM1,PM2_Supporting,PP3	0.946	VUS​	PM2_Supporting,PP3_Strong	N.A.
2	211473092	c.2200T>A	p.Leu734Met	VUS	PM1,PM2_Supporting,PP3	0.749	VUS​	PM1,PM2_Supporting,PP3	N.A.
2	211473125	c.2233A>C	p.Ile745Leu	VUS	PM2_Supporting	0.506	VUS​	PM2_Supporting	N.A.
2	211473134	c.2242C>G	p.Pro748Ala	VUS	PM2_Supporting,PP3	0.708	VUS​	PM2_Supporting,PP3	N.A.
2	211473149	c.2257G>A	p.Val753Ile	VUS	PM2_Supporting	0.493	VUS​	PM2_Supporting	N.A.
2	211473152	c.2260G>A	p.Val754Ile	VUS	PM2_Supporting	0.416	VUS​	PM2_Supporting	N.A.
2	211473158	c.2266G>A	p.Gly756Arg	VUS	PM2_Supporting	0.438	VUS​	PM2_Supporting	N.A.
2	211473200	c.2308G>A	p.Val770Ile	VUS	PM2_Supporting	0.585	VUS​	PM2_Supporting	N.A.
2	211473216	c.2324G>A	p.Arg775His	VUS	PM2_Supporting,PP3	0.874	VUS​	PM2_Supporting,PP3_Moderate	N.A.
2	211473273	c.2381G>T	p.Ser794Ile	VUS	PM2_Supporting,PP3	0.9	VUS​	PM2_Supporting,PP3_Moderate	N.A.
2	211473283	c.2391G>T	p.Glu797Asp	VUS	PM2_Supporting,PP3	0.87	VUS​	PM2_Supporting,PP3_Moderate	N.A.
2	211476850	c.2401A>G	p.Ile801Val	VUS	PM1,PM2_Supporting	0.493,	VUS​	PM1,PM2_Supporting	N.A.
2	211476856	c.2407C>T	p.Arg803Cys	LP	PM1,PM2_Supporting,PM5_Strong,PP3,PP4	0.942	P	PM2_Supporting,PM5_Strong,PP3_Strong,PP4	21120950
2	211476864	c.2415T>G	p.Phe805Leu	VUS	PM1,PM2_Supporting,PP3	0.823	VUS​	PM1,PM2_Supporting,PP3_Moderate	N.A.
2	211476889	c.2440C>T	p.Arg814Trp	LP	PM2_Supporting,PM3_Strong,PP3,PP4	0.881	LP	PM2_Supporting,PM3_Strong,PP3_Moderate,PP4	21120950,28526534,22173106
2	211476890	c.2441G>A	p.Arg814Gln	VUS	PM2_Supporting,PM5,PP3	0.894	VUS​	PM2_Supporting,PM5,PP3_Moderate	N.A.
2	211476895	c.2446T>C	p.Cys816Arg	VUS	PM2_Supporting,PP3,PP4	0.917	VUS​	PM2_Supporting,PP3_Moderate,PP4	21120950
2	211476902	c.2453C>T	p.Pro818Leu	VUS	PM2_Supporting	0.688	VUS​	PM2_Supporting,PP3	N.A.
2	211476907	c.2458A>G	p.Ile820Val	VUS	PM2_Supporting,BP4	0.343	VUS​	PM2_Supporting	N.A.
2	211476908	c.2459T>C	p.Ile820Thr	VUS	PM2_Supporting,BP4	0.309	VUS​	PM2_Supporting	N.A.
2	211476923	c.2474C>T	p.Pro825Leu	VUS	PM2_Supporting	0.449	VUS​	PM2_Supporting	N.A.
2	211476925	c.2476C>T	p.Arg826Cys	VUS	PM2_Supporting,BP4	0.379	VUS​	PM2_Supporting	N.A.
2	211476926	c.2477G>A	p.Arg826His	VUS	PM2_Supporting,BP4	0.258	VUS​	PM2_Supporting,BP4	N.A.
2	211476934	c.2485A>G	p.Met829Val	VUS	PM2_Supporting,BP4	0.372	VUS​	PM2_Supporting	N.A.
2	211476964	c.2515C>T	p.Leu839Phe	VUS	PM2_Supporting	0.603	VUS​	PM2_Supporting	N.A.
2	211476986	c.2537C>T	p.Pro846Leu	VUS	PM1,PM2_Supporting,PP3,PP4	0.793	LP	PM1,PM2_Supporting,PP3_Moderate,PP4	28444906
2	211476995	c.2546C>T	p.Thr849Met	VUS	PM1,PM2_Supporting	0.591	VUS​	PM1,PM2_Supporting	N.A.
2	211481151	c.2573T>C	p.Ile858Thr	VUS	PM2_Supporting	0.61	VUS​	PM2_Supporting	N.A.
2	211481166	c.2588C>T	p.Ser863Phe	VUS	PM2_Supporting	0.652	VUS​	PM2_Supporting,PP3	N.A.
2	211481189	c.2611A>T	p.Thr871Ser	VUS	PM2_Supporting,PP3	0.762	VUS​	PM2_Supporting,PP3	N.A.
2	211481222	c.2644C>T	p.Arg882Cys	VUS	PM2_Supporting,PP3	0.791	VUS​	PM2_Supporting,PP3_Moderate	N.A.
2	211481223	c.2645G>A	p.Arg882His	VUS	PM2_Supporting,BP4	0.311	VUS​	PM2_Supporting	N.A.
2	211481232	c.2654T>C	p.Leu885Ser	VUS	PM2_Supporting	0.48	VUS​	PM2_Supporting	N.A.
2	211481237	c.2659A>G	p.Met887Val	VUS	PM2_Supporting,BP4	0.332	VUS​	PM2_Supporting	N.A.
2	211481237	c.2659A>T	p.Met887Leu	VUS	PM2_Supporting,BP4	0.326	VUS​	PM2_Supporting	N.A.
2	211481256	c.2678G>T	p.Gly893Val	VUS	PM2_Supporting,BP4	0.231	VUS​	PM2_Supporting,BP4	N.A.
2	211502431	c.2693C>A	p.Ser898Tyr	VUS	PM2_Supporting	0.511	VUS​	PM2_Supporting	N.A.
2	211502434	c.2696T>C	p.Met899Thr	VUS	PM2_Supporting,BP4	0.369	VUS​	PM2_Supporting	N.A.
2	211502458	c.2720C>A	p.Ala907Glu	VUS	PM1,PM2_Supporting,PP3	0.932	VUS​	PM2_Supporting,PP3_Strong	N.A.
2	211502470	c.2732G>A	p.Gly911Glu	VUS	PM1,PM2_Supporting,PP3,PP4	0.955	LP	PM2_Supporting,PP3_Strong,PP4	21120950
2	211502476	c.2738C>T	p.Ser913Leu	VUS	PM1,PM2_Supporting,PP3,PP4	0.955	LP	PM2_Supporting,PP3_Strong,PP4	21120950
2	211502478	c.2740G>C	p.Asp914His	LP	PM1,PM2_Supporting,PM3,PP3,PP4	0.984	LP	PM2_Supporting,PM3,PP3_Strong,PP4	34970092,21120950
2	211502487	c.2749A>G	p.Ile917Val	VUS	PM1,PM2_Supporting	0.513	VUS​	PM1,PM2_Supporting	N.A.
2	211502494	c.2756A>C	p.Lys919Thr	VUS	PM1,PM2_Supporting	0.689	VUS​	PM1,PM2_Supporting,PP3	N.A.
2	211502502	c.2764G>A	p.Gly922Arg	VUS	PM2_Supporting	0.427	VUS​	PM2_Supporting	N.A.
2	211502509	c.2771C>T	p.Thr924Ile	VUS	PM2_Supporting	0.615	VUS​	PM2_Supporting	N.A.
2	211502524	c.2786G>A	p.Arg929Lys	VUS	PM2_Supporting,PP3	0.907	VUS​	PM2_Supporting,PP3_Moderate	N.A.
2	211502548	c.2810T>A	p.Ile937Asn	VUS	PM2_Supporting,PP3	0.963	VUS​	PM2_Supporting,PP3_Strong	N.A.
2	211502553	c.2815C>T	p.Pro939Ser	VUS	PM2_Supporting,PP3	0.922	VUS​	PM2_Supporting,PP3_Moderate	N.A.
2	211503889	c.2845G>A	p.Ala949Thr	VUS	PM2_Supporting,PP3,PP4	0.958	LP	PM2_Supporting,PP3_Strong,PP4	21120950
2	211503904	c.2860G>T	p.Val954Leu	VUS	PM2_Supporting,BP4	0.32	VUS​	PM2_Supporting	N.A.
2	211503928	c.2884T>C	p.Tyr962His	VUS	PM1,PM2_Supporting,PP3	0.975	VUS​	PM2_Supporting,PP3_Strong	N.A.
2	211504733	c.2909A>G	p.Asn970Ser	VUS	PM2_Supporting,BP4	0.259	VUS​	PM2_Supporting,BP4	N.A.
2	211504756	c.2932G>T	p.Val978Leu	VUS	PM1,PM2_Supporting,PP3	0.89	VUS​	PM1,PM2_Supporting,PP3_Moderate	N.A.
2	211504768	c.2944G>A	p.Gly982Ser	LP	PM1,PM2_Supporting,PM5,PP3	0.998	LP	PM2_Supporting,PM5,PP3_Strong	N.A.
2	211504769	c.2945G>T	p.Gly982Val	LP	PM1,PM2_Supporting,PM3,PM5,PP3,PP4	0.982	P	PM2_Supporting,PM3,PM5,PP3_Strong,PP4	25032985,21120950
2	211504781	c.2957T>C	p.Ile986Thr	VUS	PM1,PM2_Supporting,PP3,PP4	0.972	LP	PM2_Supporting,PP3_Strong,PP4	21120950
2	211504783	c.2959G>T	p.Gly987Cys	VUS	PM1,PM2_Supporting,PP3,PP4	0.977	LP	PM2_Supporting,PP3_Strong,PP4	21120950
2	211507223	c.2975T>C	p.Phe992Ser	VUS	PM2_Supporting,PP3,PP4	0.95	LP	PM2_Supporting,PP3_Strong,PP4	21120950
2	211507230	c.2982G>C	p.Trp994Cys	VUS	PM2_Supporting,PP3	0.89	VUS​	PM2_Supporting,PP3_Moderate	N.A.
2	211507241	c.2993C>T	p.Ser998Phe	VUS	PM2_Supporting,PP3	0.899	VUS​	PM2_Supporting,PP3_Moderate	N.A.
2	211507249	c.3001C>T	p.Arg1001Cys	VUS	PM2_Supporting,PP3	0.755	VUS​	PM2_Supporting,PP3	N.A.
2	211507258	c.3010C>T	p.Arg1004Cys	VUS	PM2_Supporting,PP3	0.854	VUS​	PM2_Supporting,PP3_Moderate	N.A.
2	211507277	c.3029C>T	p.Thr1010Met	VUS	BS1,BS2,PP3	0.698	VUS​	BS1,BS2,PP3	N.A.
2	211507295	c.3047A>G	p.Asn1016Ser	VUS	PM2_Supporting,PP3,PP4	0.892	VUS​	PM2_Supporting,PP3_Moderate,PP4	22173106,21120950
2	211507310	c.3062G>A	p.Ser1021Asn	VUS	PM2_Supporting,PP3	0.761	VUS​	PM2_Supporting,PP3	N.A.
2	211507317	c.3069C>G	p.Asp1023Glu	VUS	PM2_Supporting,PP3	0.839	VUS​	PM2_Supporting,PP3_Moderate	N.A.
2	211507360	c.3112G>C	p.Glu1038Gln	VUS	PM2_Supporting,PP3	0.861	VUS​	PM2_Supporting,PP3_Moderate	N.A.
2	211507375	c.3127A>G	p.Ile1043Val	VUS	PM2_Supporting	0.438	VUS​	PM2_Supporting	N.A.
2	211507377	c.3129C>G	p.Ile1043Met	VUS	PM2_Supporting,PP3	0.896	VUS​	PM2_Supporting,PP3_Moderate	N.A.
2	211507381	c.3133C>T	p.His1045Tyr	VUS	PM2_Supporting	0.458	VUS​	PM2_Supporting	N.A.
2	211512596	c.3151G>A	p.Gly1051Ser	VUS	PM1,PM2_Supporting,PP3	0.961	VUS​	PM2_Supporting,PP3_Strong	N.A.
2	211512618	c.3173G>C	p.Gly1058Ala	VUS	PM1,PM2_Supporting,PP3	0.943	VUS​	PM2_Supporting,PP3_Strong	N.A.
2	211512639	c.3194C>A	p.Ala1065Glu	VUS	PM2_Supporting,PP3,PP4	0.938	LP	PM2_Supporting,PP3_Strong,PP4	21120950
2	211512682	c.3237C>G	p.Ser1079Arg	VUS	PM2_Supporting,PP3	0.783	VUS​	PM2_Supporting,PP3_Moderate	N.A.
2	211512695	c.3250G>A	p.Asp1084Asn	VUS	PM2_Supporting	0.693	VUS​	PM2_Supporting,PP3	N.A.
2	211512695	c.3250G>C	p.Asp1084His	VUS	PM2_Supporting,PP3	0.837	VUS​	PM2_Supporting,PP3_Moderate	N.A.
2	211512707	c.3262G>A	p.Asp1088Asn	VUS	PM2_Supporting	0.538	VUS​	PM2_Supporting	N.A.
2	211512710	c.3265C>T	p.Arg1089Cys	VUS	PM2_Supporting,PM5,PP3,PP4	0.899	LP	PM2_Supporting,PM5,PP3_Moderate,PP4	21120950,19309799
2	211512717	c.3272T>G	p.Ile1091Ser	VUS	PM2_Supporting	0.425	VUS​	PM2_Supporting	N.A.
2	211512737	c.3292G>A	p.Glu1098Lys	VUS	PM1,PM2_Supporting,BP4	0.4	VUS​	PM1,PM2_Supporting	N.A.
2	211512758	c.3313C>T	p.Pro1105Ser	VUS	PM1,PM2_Supporting	0.494	VUS​	PM1,PM2_Supporting	N.A.
2	211512761	c.3316T>C	p.Trp1106Arg	VUS	PM1,PM2_Supporting,PP3	0.94	VUS​	PM2_Supporting,PP3_Strong	N.A.
2	211512770	c.3325G>A	p.Val1109Ile	VUS	PM1,PM2_Supporting	0.575	VUS​	PM1,PM2_Supporting	N.A.
2	211512780	c.3335T>C	p.Leu1112Ser	VUS	PM1,PM2_Supporting,PP3	0.859	VUS​	PM1,PM2_Supporting,PP3_Moderate	N.A.
2	211513228	c.3368A>T	p.Asp1123Val	VUS	PM1,PM2_Supporting	0.556	VUS​	PM1,PM2_Supporting	N.A.
2	211513233	c.3373C>A	p.Pro1125Thr	VUS	PM1,PM2_Supporting,PP3	0.897	VUS​	PM1,PM2_Supporting,PP3_Moderate	N.A.
2	211513255	c.3395A>G	p.Tyr1132Cys	VUS	PM1,PM2_Supporting,PP3	0.914	VUS​	PM1,PM2_Supporting,PP3_Moderate	N.A.
2	211515094	c.3412G>C	p.Ala1138Pro	VUS	PM1,PM2_Supporting,PP3	0.972	VUS​	PM1,PM2_Supporting,PP3_Strong	N.A.
2	211515110	c.3428T>C	p.Phe1143Ser	VUS	PM1,PM2_Supporting	0.577	VUS​	PM1,PM2_Supporting	N.A.
2	211515121	c.3439G>A	p.Glu1147Lys	VUS	PM1,PM2_Supporting,PP3	0.896	VUS​	PM1,PM2_Supporting,PP3_Moderate	N.A.
2	211515124	c.3442A>T	p.Met1148Leu	VUS	PM1,PM2_Supporting,BP4	0.373	VUS​	PM1,PM2_Supporting,BP4	N.A.
2	211515125	c.3443T>A	p.Met1148Lys	VUS	PM1,PM2_Supporting,PP3,PP4	0.921	LP	PM1,PM2_Supporting,PP3_Moderate,PP4	28444906
2	211515133	c.3451T>C	p.Phe1151Leu	VUS	PM1,PM2_Supporting,PP3	0.842	VUS​	PM1,PM2_Supporting,PP3_Moderate	N.A.
2	211515146	c.3464C>T	p.Ala1155Val	VUS	PM1,PM2_Supporting,PP3,PP4	0.916	LP	PM1,PM2_Supporting,PP3_Moderate,PP4	21120950
2	211515148	c.3466A>T	p.Thr1156Ser	VUS	PM1,BS1,BS2	0.519	VUS​	PM1,BS1,BS2	N.A.
2	211515154	c.3472G>A	p.Val1158Ile	VUS	PM1,PM2_Supporting	0.631	VUS​	PM1,PM2_Supporting	N.A.
2	211518771	c.3503A>T	p.Lys1168Ile	VUS	PM1,PM2_Supporting,PP3	0.896	VUS​	PM1,PM2_Supporting,PP3_Moderate	N.A.
2	211518789	c.3521G>A	p.Arg1174Gln	VUS	PM1,PM2_Supporting,PP3	0.757	VUS​	PM1,PM2_Supporting,PP3	N.A.
2	211518791	c.3523G>C	p.Glu1175Gln	VUS	PM1,PM2_Supporting,PP3	0.902	VUS​	PM1,PM2_Supporting,PP3_Moderate	N.A.
2	211518791	c.3523G>A	p.Glu1175Lys	VUS	PM1,PM2_Supporting,PP3	0.953	VUS​	PM2_Supporting,PP3_Strong	N.A.
2	211518806	c.3538G>A	p.Ala1180Thr	VUS	PM1,PM2_Supporting,PP3	0.896	VUS​	PM1,PM2_Supporting,PP3_Moderate	N.A.
2	211518820	c.3552T>G	p.Asp1184Glu	VUS	PM1,PM2_Supporting,BP4	0.253	VUS​	PM1,PM2_Supporting,BP4	N.A.
2	211521255	c.3565T>A	p.Ser1189Thr	VUS	PM1,PM2_Supporting,BP4	0.329	VUS​	PM1,PM2_Supporting,BP4	N.A.
2	211521258	c.3568C>T	p.His1190Tyr	VUS	PM1,PM2_Supporting	0.555	VUS​	PM1,PM2_Supporting	N.A.
2	211521266	c.3576C>G	p.Ile1192Met	VUS	PM1,PM2_Supporting	0.585	VUS​	PM1,PM2_Supporting	N.A.
2	211521286	c.3596C>A	p.Ala1199Glu	VUS	PM1,PM2_Supporting,PP3	0.958	VUS​	PM2_Supporting,PP3_Strong	N.A.
2	211521298	c.3608C>T	p.Ser1203Leu	LP	PM1,PM2_Supporting,PM5,PP3	0.966	LP	PM2_Supporting,PM5,PP3_Strong	N.A.
2	211521312	c.3622C>G	p.Leu1208Val	VUS	PM1,PM2_Supporting	0.629	VUS​	PM1,PM2_Supporting	N.A.
2	211521313	c.3623T>A	p.Leu1208Gln	VUS	PM1,PM2_Supporting,PP3	0.913	VUS​	PM1,PM2_Supporting,PP3_Moderate	N.A.
2	211521316	c.3626T>C	p.Met1209Thr	VUS	PM1,PM2_Supporting	0.606	VUS​	PM1,PM2_Supporting	N.A.
2	211521324	c.3634A>G	p.Thr1212Ala	VUS	PM1,PM2_Supporting,BP4	0.395	VUS​	PM1,PM2_Supporting	N.A.
2	211521333	c.3643A>G	p.Ile1215Val	VUS	PM1,PM2_Supporting,PM3_Supporting,PP4	0.696	LP	PM1,PM2_Supporting,PM3_Supporting,PP3,PP4	17310273
2	211521345	c.3655G>A	p.Ala1219Thr	VUS	PM1,PM2_Supporting	0.421	VUS​	PM1,PM2_Supporting	N.A.
2	211521352	c.3662A>G	p.Glu1221Gly	VUS	PM1,PM2_Supporting,PP3	0.795	VUS​	PM1,PM2_Supporting,PP3_Moderate	N.A.
2	211523338	c.3682C>T	p.Arg1228Trp	VUS	PM1,PM2_Supporting	0.564	VUS​	PM1,PM2_Supporting	N.A.
2	211523339	c.3683G>A	p.Arg1228Gln	VUS	PM1,PM2_Supporting,PP4	0.534	VUS​	PM1,PM2_Supporting,PP4	21120950
2	211523344	c.3688A>G	p.Ile1230Val	VUS	PM1,PM2_Supporting	0.536	VUS​	PM1,PM2_Supporting	N.A.
2	211523380	c.3724G>A	p.Val1242Ile	VUS	PM1,PM2_Supporting,BP4	0.327	VUS​	PM1,PM2_Supporting	N.A.
2	211523392	c.3736G>A	p.Val1246Ile	VUS	PM1,PM2_Supporting	0.578	VUS​	PM1,PM2_Supporting	N.A.
2	211523396	c.3740A>C	p.Lys1247Thr	VUS	PM1,PM2_Supporting	0.486	VUS​	PM1,PM2_Supporting	N.A.
2	211523398	c.3742G>A	p.Gly1248Arg	VUS	PM1,PM2_Supporting,PP3	0.807	VUS​	PM1,PM2_Supporting,PP3_Moderate	N.A.
2	211525237	c.3785G>A	p.Arg1262Gln	VUS	PM1,PM2_Supporting,PP3,PP4	0.915	LP	PM1,PM2_Supporting,PP3_Moderate,PP4	21120950
2	211525248	c.3796T>C	p.Phe1266Leu	VUS	PM1,PM2_Supporting,PP3	0.9	VUS​	PM1,PM2_Supporting,PP3_Moderate	N.A.
2	211525264	c.3812T>C	p.Leu1271Pro	VUS	PM1,PM2_Supporting,PP3	0.947	VUS​	PM2_Supporting,PP3_Strong	N.A.
2	211525303	c.3851T>C	p.Ile1284Thr	VUS	PM2_Supporting,BP4	0.107	VUS​	PM2_Supporting,BP4_Moderate	N.A.
2	211525309	c.3857A>T	p.Glu1286Val	VUS	PM2_Supporting,BP4	0.175	VUS​	PM2_Supporting,BP4_Moderate	N.A.
2	211525326	c.3874C>T	p.His1292Tyr	VUS	PM2_Supporting,BP4	0.12	VUS​	PM2_Supporting,BP4_Moderate	N.A.
2	211525327	c.3875A>G	p.His1292Arg	VUS	PM2_Supporting,BP4	0.036	VUS​	PM2_Supporting,BP4_Moderate	N.A.
2	211527847	c.3928G>T	p.Ala1310Ser	VUS	PM2_Supporting,BP4	0.217	VUS​	PM2_Supporting,BP4	N.A.
2	211527868	c.3949C>T	p.Arg1317Trp	VUS	PM2_Supporting,PP3	0.813	VUS​	PM2_Supporting,PP3_Moderate	N.A.
2	211527869	c.3950G>A	p.Arg1317Gln	VUS	PM2_Supporting	0.568	VUS​	PM2_Supporting	N.A.
2	211527871	c.3952T>A	p.Leu1318Met	VUS	PM2_Supporting	0.611	VUS​	PM2_Supporting	N.A.
2	211527871	c.3952T>G	p.Leu1318Val	VUS	PM2_Supporting	0.658	VUS​	PM2_Supporting,PP3	N.A.
2	211532925	c.4018G>A	p.Glu1340Lys	VUS	PM2_Supporting,BP4	0.321	VUS​	PM2_Supporting	N.A.
2	211532926	c.4019A>G	p.Glu1340Gly	VUS	PM2_Supporting,BP4	0.347	VUS​	PM2_Supporting	N.A.
2	211532941	c.4034C>G	p.Ala1345Gly	VUS	PM2_Supporting,PP3	0.85	VUS​	PM2_Supporting,PP3_Moderate	N.A.
2	211532953	c.4046C>G	p.Ala1349Gly	VUS	PM2_Supporting,PP3	0.75	VUS​	PM2_Supporting,PP3	N.A.
2	211532989	c.4082G>A	p.Gly1361Asp	VUS	PM2_Supporting	0.675	VUS​	PM2_Supporting,PP3	N.A.
2	211532997	c.4090A>G	p.Ile1364Val	VUS	PM2_Supporting,BP4	0.271	VUS​	PM2_Supporting,BP4	N.A.
2	211533001	c.4094G>A	p.Gly1365Asp	VUS	PM2_Supporting,PP3	0.746	VUS​	PM2_Supporting,PP3	N.A.
2	211539630	c.4106C>T	p.Ser1369Leu	VUS	PM2_Supporting	0.642	VUS​	PM2_Supporting	N.A.
2	211539633	c.4109T>C	p.Phe1370Ser	VUS	PM2_Supporting	0.691	VUS​	PM2_Supporting,PP3	N.A.
2	211539635	c.4111C>T	p.Arg1371Trp	VUS	PM2_Supporting,PP3	0.749	VUS​	PM2_Supporting,PP3	N.A.
2	211539650	c.4126G>A	p.Gly1376Ser	B	BS1,BS2,BP4	0.275	B	BS1,BS2,BP4	N.A.
2	211540462	c.4172C>T	p.Thr1391Met	VUS	PM2_Supporting,PP3	0.914	VUS​	PM2_Supporting,PP3_Moderate	N.A.
2	211540488	c.4198G>A	p.Ala1400Thr	VUS	PM2_Supporting,BP4	0.3109	VUS​	PM2_Supporting	N.A.
2	211540510	c.4220C>T	p.Pro1407Leu	VUS	PM2_Supporting,BP4	0.364	VUS​	PM2_Supporting	N.A.
2	211540521	c.4231C>T	p.Pro1411Ser	VUS	PM2_Supporting	0.624	VUS​	PM2_Supporting	N.A.
2	211540522	c.4232C>T	p.Pro1411Leu	VUS	PM2_Supporting,PM3,PP3,PP4	0.729	VUS​	PM2_Supporting,PM3,PP3,PP4	21120950
2	211540527	c.4237C>G	p.Gln1413Glu	VUS	PM2_Supporting,BP4	0.356	VUS​	PM2_Supporting	N.A.
2	211540542	c.4252C>G	p.Pro1418Ala	VUS	PM2_Supporting,BP4	0.282	VUS​	PM2_Supporting,BP4	N.A.
2	211540542	c.4252C>T	p.Pro1418Ser	VUS	PM2_Supporting,BP4	0.284	VUS​	PM2_Supporting,BP4	N.A.
2	211541739	c.4283G>C	p.Arg1428Thr	VUS	PM2_Supporting,BP4	0.172	VUS​	PM2_Supporting,BP4_Moderate	N.A.
2	211541759	c.4303G>A	p.Val1435Met	VUS	PM2_Supporting,PP3	0.704	VUS​	PM2_Supporting,PP3	N.A.
2	211541781	c.4325A>G	p.Asn1442Ser	VUS	PM2_Supporting	0.456	VUS​	PM2_Supporting	N.A.
2	211541820	c.4364C>T	p.Thr1455Ile	VUS	PM2_Supporting	0.461	VUS​	PM2_Supporting	N.A.
2	211541829	c.4373A>T	p.Asp1458Val	VUS	PM2_Supporting,PP3	0.905	VUS​	PM2_Supporting,PP3_Moderate	N.A.
2	211541838	c.4382T>A	p.Ile1461Asn	VUS	PM2_Supporting,PP3	0.833	VUS​	PM2_Supporting,PP3_Moderate	N.A.
2	211541844	c.4388T>C	p.Leu1463Pro	VUS	PM2_Supporting,PP3	0.926	VUS​	PM2_Supporting,PP3_Moderate	N.A.
2	211541857	c.4401T>G	p.Phe1467Leu	VUS	PM2_Supporting,BP4	0.276	VUS​	PM2_Supporting,BP4	N.A.
2	211542618	c.4412A>T	p.Lys1471Ile	VUS	PM2_Supporting	0.634	VUS​	PM2_Supporting	N.A.
2	211542620	c.4414C>T	p.Leu1472Phe	VUS	PM2_Supporting	0.613	VUS​	PM2_Supporting	N.A.
2	211542647	c.4441C>T	p.Arg1481Cys	VUS	PM2_Supporting,BP4	0.365	VUS​	PM2_Supporting	N.A.
2	211542663	c.4457A>G	p.Lys1486Arg	VUS	PM2_Supporting,BP4	0.193	VUS​	PM2_Supporting,BP4	N.A.
2	211542669	c.4463T>C	p.Leu1488Pro	VUS	PM2_Supporting,PP3	0.829	VUS​	PM2_Supporting,PP3_Moderate	N.A.
2	211542675	c.4469A>G	p.His1490Arg	VUS	PM2_Supporting	0.654	VUS​	PM2_Supporting,PP3	N.A.
2	211542677	c.4471T>C	p.Tyr1491His	VUS	PM2_Supporting,PP4	0.581	VUS​	PM2_Supporting,PP4	21120950
2	211542684	c.4478A>C	p.Gln1493Pro	VUS	PM2_Supporting	0.511	VUS​	PM2_Supporting	N.A.
2	211542689	c.4483A>G	p.Ser1495Gly	VUS	PM2_Supporting,BP4	0.123	VUS​	PM2_Supporting,BP4_Moderate	N.A.
